# Supplementary material for: Molecular mechanism for bidirectional regulation of CD44 for lipid raft affiliation by palmitoylations and PIP2
Source: PLoS Comput Biol. 2020 Apr 9;16(4):e1007777. doi: 10.1371/journal.pcbi.1007777 (PMC7173942; doi:10.1371/journal.pcbi.1007777)
Supplement: S1 Data — (XLSX) [file pcbi.1007777.s001.xlsx]

## Sheet: fig2a
	Number of Contacts	PRO-DPPC （black）	PRO-DLiPC (red)
FIG2a	1	7.629	0
	2	7.674	0.01666
	3	7.519	0.00667
	4	7.401	0.01666
	5	7.199	0.07999
	6	7.089	0.06999
	7	6.942	0.113
	8	6.548	0.24
	9	6.279	0.403
	10	5.838	0.56
	11	5.312	0.65
	12	4.646	0.933
	13	4.219	1.263
	14	3.587	1.5
	15	2.792	2.093
	16	2.211	2.596
	17	1.891	2.933
	18	1.394	3.343
	19	1.078	3.93
	20	0.695	4.303
	21	0.526	4.63
	22	0.427	5.109
	23	0.283	5.033
	24	0.246	5.306
	25	0.147	5.666
	26	0.09197	5.346
	27	0.09564	5.316
	28	0.09564	5.196
	29	0.04414	4.82
	30	0.02575	4.43
	31	0.01839	4.036
	32	0.01839	3.876
	33	0.00736	3.223
	34	0.01104	2.916
	35	0	2.343
	36	0.00368	1.916
	37	0.00368	1.543
	38	0.00736	1.213
	39	0.00368	1.063
	40	0	0.597
	41		0.477
	42		0.28
	43		0.24
	44		0.157
	45		0.08999
	46		0.04666
	47		0.03333
	48		0.03
	49		0.01
	50		0.00667
	51		0

## Sheet: fig2b
	Number of Contacts	PRO-DPPC （black）	PRO-DLiPC (red)
FIG2b	1	4.724	0.0495663
	2	5.13	0.105
	3	4.998	0.325
	4	5.347	0.418
	5	5.671	0.48
	6	5.77	0.638
	7	6.199	0.768
	8	6.206	0.877
	9	6.107	1.047
	10	6.437	1.36
	11	6.291	1.478
	12	5.661	1.97
	13	5.159	2.283
	14	4.453	2.581
	15	3.836	3.123
	16	3.139	3.708
	17	2.865	3.708
	18	2.089	4.384
	19	1.881	4.61
	20	1.475	4.625
	21	1.287	5.065
	22	1.126	5.251
	23	0.776	4.904
	24	0.723	4.907
	25	0.555	4.721
	26	0.508	4.622
	27	0.37	4.405
	28	0.353	4.164
	29	0.29	3.888
	30	0.205	3.411
	31	0.119	3.123
	32	0.0924245	2.723
	33	0.0660175	2.388
	34	0.0231061	1.84
	35	0.0330087	1.549
	36	0.00990262	1.177
	37	0.0165044	0.92
	38	0.00330087	0.768
	39	0.00330087	0.502
	40	0.00330087	0.403
	41		0.266
	42		0.149
	43		0.112
	44		0.0681537
	45		0.0526642
	46		0.0247831
	47		0.0433705
	48		0.00309789
	49		0.00619579
	50		0.00619579
	51		0

## Sheet: fig2c
	Number of Contacts	PRO-DPPC （black）	PRO-DLiPC (red)
FIG2c	1	2.451	0.00333322
	2	2.743	0.00999967
	3	3.33	0.00999967
	4	3.948	0.0699977
	5	4.353	0.089997
	6	5.112	0.19
	7	5.62	0.36
	8	6.248	0.567
	9	6.894	0.87
	10	6.801	1.25
	11	6.846	1.597
	12	6.527	2.21
	13	5.974	2.64
	14	5.569	3.117
	15	4.968	3.477
	16	4.305	4.15
	17	3.728	4.387
	18	3.354	5
	19	2.76	5.356
	20	2.328	5.526
	21	1.72	5.826
	22	1.342	5.98
	23	0.978	5.8
	24	0.724	5.55
	25	0.467	5.383
	26	0.316	4.84
	27	0.216	4.32
	28	0.179	3.93
	29	0.0755313	3.433
	30	0.0446321	2.757
	31	0.0343324	2.323
	32	0.0205994	2.043
	33	0.00686648	1.713
	34	0.00686648	1.41
	35	0.00686648	0.97
	36		0.803
	37		0.633
	38		0.473
	39		0.297
	40		0.207
	41		0.147
	42		0.117
	43		0.0733309
	44		0.0233326
	45		0.029999
	46		0.0199993
	47		0.00666644
	48		0.00333322
	49		0.00666644
	50		0
	51		0.00333322

## Sheet: fig2d
	Number of Contacts	PRO-DPPC （black）	PRO-DLiPC (red)
FIG2d	1	1.786	0
	2	2.477	0
	3	3.302	0
	4	3.647	0.036663
	5	4.077	0.046662
	6	4.351	0.09999
	7	4.612	0.187
	8	4.923	0.29
	9	5.383	0.423
	10	5.163	0.48
	11	5.596	0.767
	12	5.255	0.937
	13	5.207	1.177
	14	5.052	1.343
	15	4.605	1.706
	16	4.321	2.013
	17	4.081	2.54
	18	3.624	2.92
	19	3.241	3.026
	20	2.842	3.553
	21	2.663	3.92
	22	2.311	4.26
	23	2.138	4.61
	24	1.837	4.293
	25	1.492	4.613
	26	1.255	4.956
	27	1.1	4.776
	28	0.907	4.62
	29	0.738	4.58
	30	0.572	4.246
	31	0.403	4.11
	32	0.315	3.836
	33	0.23	3.533
	34	0.129	3.173
	35	0.122	2.846
	36	0.102	2.633
	37	0.0406023	2.386
	38	0.0304517	1.966
	39	0.0338352	1.61
	40	0.0169176	1.533
	41	0.0101506	1.243
	42	0	1.043
	43	0.00676704	0.923
	44	0	0.723
	45	0	0.513
	46	0	0.453
	47	0.00338352	0.273
	48	0	0.24
	49		0.143
	50		0.133
	51		0.107

## Sheet: fig3a
	Angle	Palmitoyl-286 distribution	Palmitoyl-295 distribution
FIG3a	-130	315	42
	-110	2165	152
	-90	5177	244
	-70	5308	709
	-50	4077	1642
	-30	3022	3514
	-10	2506	5198
	10	2286	6097
	30	2427	5589
	50	2770	4002
	70	1571	1983
	90	501	669
	110	98	146
	130	16	13
	150	6	2

## Sheet: fig3b
		Time (μs)	Number of DPPC nearby	Number of DliPC nearby		Number of DPPC nearby	Number of DliPC nearby
FIG3b	Pal-286	0	5	4	Pal-295	1	0			Pal-286	Pal-295
		0.0002	2	4		2	0		DPPC (averaged value)	1.77918	2.49567
		0.0004	4	5		1	0		DLiPC (averaged value)	2.08996	1.47917
		0.0006	6	1		1	0		Ratio of DPPC/DLiPC	0.851299	1.68721
		0.0008	4	6		1	0
		0.001	5	4		1	0
		0.0012	1	4		0	0
		0.0014	2	3		0	0
		0.0016	3	1		1	0
		0.0018	4	2		1	0
		0.002	2	1		3	0
		0.0022	0	0		1	0
		0.0024	1	2		5	0
		0.0026	2	5		1	0
		0.0028	1	4		0	0
		0.003	5	3		2	0
		0.0032	6	4		0	0
		0.0034	7	2		1	0
		0.0036	4	5		2	0
		0.0038	3	2		0	0
		0.004	4	2		1	0
		0.0042	3	2		0	0
		0.0044	5	3		0	1
		0.0046	1	1		1	0
		0.0048	3	0		3	0
		0.005	4	3		1	2
		0.0052	2	3		2	2
		0.0054	3	3		3	0
		0.0056	3	0		1	0
		0.0058	2	3		2	1
		0.006	2	1		4	1
		0.0062	1	1		1	2
		0.0064	3	2		1	2
		0.0066	1	1		5	2
		0.0068	3	1		3	4
		0.007	3	3		2	1
		0.0072	3	1		3	3
		0.0074	5	1		3	4
		0.0076	1	2		2	4
		0.0078	3	1		1	1
		0.008	1	0		4	0
		0.0082	1	0		1	5
		0.0084	2	2		3	3
		0.0086	3	0		2	2
		0.0088	3	0		1	2
		0.009	2	0		1	2
		0.0092	1	2		1	4
		0.0094	1	1		1	3
		0.0096	2	1		2	4
		0.0098	3	1		0	2
		0.01	2	1		1	4
		0.0102	3	1		1	1
		0.0104	2	1		2	2
		0.0106	2	2		1	1
		0.0108	1	2		1	1
		0.011	1	3		3	0
		0.0112	1	5		2	2
		0.0114	3	4		1	0
		0.0116	3	0		1	3
		0.0118	3	2		0	3
		0.012	1	0		0	5
		0.0122	2	1		2	3
		0.0124	2	2		1	3
		0.0126	2	1		0	5
		0.0128	1	0		2	2
		0.013	3	2		2	0
		0.0132	3	1		2	4
		0.0134	3	2		4	1
		0.0136	2	1		1	6
		0.0138	0	2		1	3
		0.014	2	1		0	2
		0.0142	4	4		2	4
		0.0144	3	2		2	1
		0.0146	4	2		0	5
		0.0148	2	3		2	5
		0.015	3	4		1	1
		0.0152	5	3		0	2
		0.0154	5	1		3	3
		0.0156	2	3		2	1
		0.0158	5	3		1	3
		0.016	0	1		2	3
		0.0162	2	0		0	3
		0.0164	2	1		4	3
		0.0166	1	1		3	2
		0.0168	2	1		3	6
		0.017	0	0		1	4
		0.0172	0	2		3	6
		0.0174	0	0		3	8
		0.0176	2	0		3	4
		0.0178	1	0		5	3
		0.018	0	1		2	1
		0.0182	2	0		2	2
		0.0184	1	1		1	2
		0.0186	2	2		1	1
		0.0188	0	1		1	1
		0.019	2	2		2	1
		0.0192	1	3		1	2
		0.0194	0	0		6	3
		0.0196	2	1		4	1
		0.0198	1	0		1	2
		0.02	1	2		3	1
		0.0202	2	1		1	3
		0.0204	1	0		1	3
		0.0206	2	1		2	2
		0.0208	3	1		3	3
		0.021	4	0		1	0
		0.0212	5	2		1	1
		0.0214	2	1		2	3
		0.0216	1	1		1	4
		0.0218	2	0		4	5
		0.022	3	1		4	5
		0.0222	5	2		3	4
		0.0224	7	1		2	5
		0.0226	3	2		0	2
		0.0228	2	0		3	7
		0.023	5	1		0	2
		0.0232	1	0		1	4
		0.0234	1	0		3	2
		0.0236	6	2		1	4
		0.0238	4	0		2	2
		0.024	2	2		0	4
		0.0242	3	1		2	2
		0.0244	2	2		0	1
		0.0246	3	1		1	5
		0.0248	2	1		3	4
		0.025	3	0		0	2
		0.0252	3	1		0	2
		0.0254	4	0		1	4
		0.0256	3	1		3	7
		0.0258	0	0		0	6
		0.026	2	1		3	7
		0.0262	1	1		1	5
		0.0264	2	0		3	6
		0.0266	1	0		1	7
		0.0268	1	1		1	6
		0.027	2	0		3	2
		0.0272	1	2		1	2
		0.0274	3	2		1	4
		0.0276	1	1		3	2
		0.0278	3	3		2	4
		0.028	2	1		1	2
		0.0282	3	0		2	0
		0.0284	3	1		3	2
		0.0286	2	0		2	3
		0.0288	1	0		2	2
		0.029	1	1		3	2
		0.0292	3	0		2	2
		0.0294	1	3		5	1
		0.0296	3	0		2	2
		0.0298	1	1		0	1
		0.03	2	1		2	2
		0.0302	4	3		0	1
		0.0304	3	2		3	0
		0.0306	3	2		2	2
		0.0308	2	1		1	2
		0.031	0	3		3	2
		0.0312	3	1		4	5
		0.0314	3	0		2	2
		0.0316	3	2		1	1
		0.0318	4	0		2	4
		0.032	3	0		3	3
		0.0322	2	2		0	0
		0.0324	3	0		0	3
		0.0326	5	1		1	4
		0.0328	2	1		0	3
		0.033	4	2		0	2
		0.0332	4	0		0	5
		0.0334	3	2		0	5
		0.0336	1	2		0	4
		0.0338	1	1		0	3
		0.034	1	1		3	1
		0.0342	1	1		3	3
		0.0344	1	2		3	3
		0.0346	1	1		3	3
		0.0348	4	1		0	4
		0.035	2	1		0	2
		0.0352	2	1		3	3
		0.0354	2	0		0	5
		0.0356	2	1		0	0
		0.0358	3	0		2	1
		0.036	3	2		0	4
		0.0362	4	3		1	4
		0.0364	2	1		1	5
		0.0366	2	1		1	4
		0.0368	1	2		4	0
		0.037	1	2		3	2
		0.0372	3	1		0	3
		0.0374	4	0		0	4
		0.0376	1	0		2	6
		0.0378	2	0		1	2
		0.038	1	0		2	2
		0.0382	2	0		3	1
		0.0384	1	3		0	2
		0.0386	1	0		4	4
		0.0388	4	2		0	1
		0.039	5	1		1	3
		0.0392	5	1		0	1
		0.0394	3	2		0	2
		0.0396	3	0		0	0
		0.0398	2	1		1	6
		0.04	2	0		1	0
		0.0402	1	2		1	1
		0.0404	3	3		1	3
		0.0406	3	1		0	0
		0.0408	4	2		0	3
		0.041	6	0		0	2
		0.0412	4	2		0	4
		0.0414	2	2		1	0
		0.0416	6	1		1	1
		0.0418	3	0		1	1
		0.042	4	2		1	0
		0.0422	1	0		3	2
		0.0424	4	0		3	2
		0.0426	5	0		0	5
		0.0428	3	1		1	3
		0.043	2	2		0	1
		0.0432	5	2		2	6
		0.0434	5	1		3	2
		0.0436	4	1		3	2
		0.0438	1	2		2	4
		0.044	1	0		2	4
		0.0442	2	0		1	4
		0.0444	3	1		4	3
		0.0446	4	1		1	3
		0.0448	4	1		1	4
		0.045	2	0		2	5
		0.0452	0	1		2	3
		0.0454	4	1		4	2
		0.0456	0	1		2	4
		0.0458	1	2		5	4
		0.046	1	0		4	2
		0.0462	0	1		3	3
		0.0464	1	1		1	2
		0.0466	1	4		2	2
		0.0468	2	1		2	2
		0.047	1	1		6	2
		0.0472	2	2		0	3
		0.0474	2	0		3	3
		0.0476	0	0		2	0
		0.0478	1	1		1	1
		0.048	4	1		1	1
		0.0482	6	3		0	4
		0.0484	3	1		2	1
		0.0486	4	0		1	2
		0.0488	1	1		1	2
		0.049	0	0		2	3
		0.0492	3	1		1	5
		0.0494	5	0		0	4
		0.0496	2	0		2	1
		0.0498	7	0		2	4
		0.05	2	1		2	3
		0.0502	4	1		4	5
		0.0504	2	0		2	4
		0.0506	2	1		2	4
		0.0508	2	1		3	4
		0.051	2	1		0	5
		0.0512	3	0		1	2
		0.0514	3	0		3	3
		0.0516	4	1		4	1
		0.0518	3	0		3	7
		0.052	1	0		1	1
		0.0522	3	0		8	1
		0.0524	4	0		2	5
		0.0526	2	1		3	1
		0.0528	1	2		5	5
		0.053	3	1		2	4
		0.0532	2	0		2	6
		0.0534	4	0		2	2
		0.0536	4	0		3	2
		0.0538	2	1		4	3
		0.054	4	1		0	2
		0.0542	4	1		2	3
		0.0544	2	2		0	2
		0.0546	4	2		3	3
		0.0548	1	0		5	3
		0.055	3	1		4	1
		0.0552	2	1		1	3
		0.0554	2	1		1	4
		0.0556	3	2		1	3
		0.0558	2	1		1	1
		0.056	3	4		2	0
		0.0562	3	2		1	2
		0.0564	1	2		2	2
		0.0566	3	1		1	1
		0.0568	3	1		1	2
		0.057	5	1		3	2
		0.0572	5	6		2	0
		0.0574	1	2		0	1
		0.0576	2	3		3	2
		0.0578	5	1		1	1
		0.058	2	3		1	2
		0.0582	3	4		0	1
		0.0584	2	6		0	1
		0.0586	0	2		0	0
		0.0588	6	2		5	0
		0.059	2	3		1	0
		0.0592	2	1		2	0
		0.0594	3	2		0	1
		0.0596	1	1		1	2
		0.0598	3	0		1	0
		0.06	3	3		0	2
		0.0602	1	3		2	0
		0.0604	4	5		0	3
		0.0606	1	2		2	1
		0.0608	1	2		1	2
		0.061	1	3		2	1
		0.0612	3	3		2	1
		0.0614	1	1		2	2
		0.0616	0	2		2	3
		0.0618	0	0		0	2
		0.062	4	1		1	3
		0.0622	6	0		0	2
		0.0624	3	1		1	1
		0.0626	2	1		2	3
		0.0628	4	1		1	1
		0.063	1	2		1	1
		0.0632	5	0		1	1
		0.0634	1	0		1	0
		0.0636	1	0		0	0
		0.0638	2	2		1	3
		0.064	2	1		1	2
		0.0642	2	3		2	2
		0.0644	1	3		1	2
		0.0646	1	2		2	2
		0.0648	2	0		1	1
		0.065	3	2		2	1
		0.0652	1	0		1	0
		0.0654	4	0		1	3
		0.0656	1	1		3	1
		0.0658	1	3		2	1
		0.066	0	3		1	2
		0.0662	3	0		1	1
		0.0664	1	3		2	0
		0.0666	3	1		0	3
		0.0668	2	2		3	4
		0.067	1	2		5	0
		0.0672	2	4		4	1
		0.0674	1	2		5	0
		0.0676	1	0		3	2
		0.0678	1	2		1	3
		0.068	1	3		1	1
		0.0682	2	4		3	2
		0.0684	6	0		2	3
		0.0686	1	2		5	1
		0.0688	1	3		3	2
		0.069	0	2		4	2
		0.0692	0	5		4	1
		0.0694	1	3		4	1
		0.0696	2	0		4	1
		0.0698	0	3		1	0
		0.07	3	4		2	1
		0.0702	2	2		7	1
		0.0704	1	3		2	0
		0.0706	1	5		1	2
		0.0708	2	0		2	0
		0.071	1	2		2	0
		0.0712	2	1		1	0
		0.0714	0	2		2	0
		0.0716	1	0		2	1
		0.0718	4	0		2	1
		0.072	3	1		2	2
		0.0722	2	1		2	3
		0.0724	0	2		4	1
		0.0726	1	1		3	2
		0.0728	0	2		3	3
		0.073	0	1		3	1
		0.0732	0	3		4	0
		0.0734	0	1		3	0
		0.0736	1	1		3	2
		0.0738	0	2		4	1
		0.074	0	1		3	1
		0.0742	0	2		3	1
		0.0744	0	1		4	3
		0.0746	0	3		4	1
		0.0748	0	1		3	1
		0.075	0	3		2	0
		0.0752	1	4		7	1
		0.0754	0	2		6	4
		0.0756	0	2		3	2
		0.0758	0	0		7	1
		0.076	0	1		6	2
		0.0762	0	0		0	3
		0.0764	1	0		4	4
		0.0766	1	0		0	4
		0.0768	0	0		4	4
		0.077	0	2		2	1
		0.0772	2	1		2	2
		0.0774	1	1		4	4
		0.0776	1	1		3	4
		0.0778	0	2		4	4
		0.078	0	1		1	4
		0.0782	2	2		6	3
		0.0784	1	2		4	4
		0.0786	1	1		2	2
		0.0788	2	2		3	1
		0.079	0	1		3	4
		0.0792	3	1		2	4
		0.0794	1	1		5	2
		0.0796	0	1		2	2
		0.0798	0	1		3	2
		0.08	2	2		3	3
		0.0802	2	0		2	2
		0.0804	2	2		3	1
		0.0806	2	0		0	6
		0.0808	2	2		1	4
		0.081	2	3		1	2
		0.0812	2	2		1	3
		0.0814	1	0		1	4
		0.0816	4	2		1	2
		0.0818	0	0		1	4
		0.082	4	1		2	2
		0.0822	4	0		0	2
		0.0824	4	1		2	3
		0.0826	3	1		2	3
		0.0828	3	0		2	0
		0.083	4	2		0	2
		0.0832	5	1		1	0
		0.0834	4	0		1	2
		0.0836	2	1		1	1
		0.0838	3	1		1	1
		0.084	1	2		0	1
		0.0842	4	1		0	1
		0.0844	2	1		2	1
		0.0846	4	0		1	4
		0.0848	3	0		3	2
		0.085	3	0		2	2
		0.0852	4	0		2	4
		0.0854	1	1		2	2
		0.0856	3	0		2	3
		0.0858	1	1		2	3
		0.086	5	0		0	2
		0.0862	3	1		0	1
		0.0864	3	2		1	0
		0.0866	3	1		2	1
		0.0868	2	0		1	0
		0.087	3	1		0	2
		0.0872	5	0		0	2
		0.0874	1	0		3	3
		0.0876	2	0		3	3
		0.0878	2	0		1	3
		0.088	3	2		0	3
		0.0882	4	1		2	3
		0.0884	2	1		0	1
		0.0886	0	0		4	2
		0.0888	3	1		2	0
		0.089	1	2		0	0
		0.0892	2	2		4	0
		0.0894	2	1		3	1
		0.0896	1	3		1	1
		0.0898	1	1		2	1
		0.09	5	3		1	0
		0.0902	3	0		1	1
		0.0904	2	1		3	2
		0.0906	4	0		1	3
		0.0908	2	1		1	1
		0.091	2	1		1	3
		0.0912	2	2		1	3
		0.0914	3	1		0	1
		0.0916	2	0		0	3
		0.0918	7	1		0	4
		0.092	3	2		0	1
		0.0922	2	2		0	0
		0.0924	5	1		0	1
		0.0926	2	1		0	2
		0.0928	1	0		1	2
		0.093	3	1		0	0
		0.0932	2	1		0	2
		0.0934	1	1		1	1
		0.0936	2	1		1	4
		0.0938	0	1		3	4
		0.094	2	2		2	3
		0.0942	9	2		0	2
		0.0944	1	1		2	1
		0.0946	0	2		7	2
		0.0948	3	3		1	3
		0.095	2	0		2	1
		0.0952	2	3		0	1
		0.0954	3	2		3	1
		0.0956	2	1		0	2
		0.0958	5	7		2	1
		0.096	2	4		1	1
		0.0962	4	4		1	1
		0.0964	0	3		2	2
		0.0966	4	3		1	0
		0.0968	5	2		3	1
		0.097	3	3		2	3
		0.0972	6	5		0	0
		0.0974	2	3		1	2
		0.0976	2	1		0	3
		0.0978	3	1		1	4
		0.098	5	1		2	3
		0.0982	3	1		1	4
		0.0984	0	1		3	1
		0.0986	5	0		2	2
		0.0988	2	1		1	1
		0.099	3	2		2	1
		0.0992	1	2		3	1
		0.0994	3	1		4	3
		0.0996	2	3		1	2
		0.0998	2	0		4	1
		0.1	0	1		1	1
		0.1002	4	0		1	2
		0.1004	1	1		2	2
		0.1006	2	0		5	0
		0.1008	3	0		1	2
		0.101	3	0		2	2
		0.1012	5	2		5	1
		0.1014	2	1		5	2
		0.1016	2	1		2	1
		0.1018	3	0		3	2
		0.102	4	1		3	1
		0.1022	2	2		3	2
		0.1024	3	2		2	3
		0.1026	4	2		2	1
		0.1028	1	1		1	2
		0.103	5	4		2	2
		0.1032	2	1		1	1
		0.1034	2	2		1	0
		0.1036	3	1		2	1
		0.1038	6	2		2	1
		0.104	2	1		1	0
		0.1042	1	0		2	1
		0.1044	1	3		3	0
		0.1046	3	0		4	1
		0.1048	5	1		2	1
		0.105	4	2		0	0
		0.1052	5	3		0	2
		0.1054	5	1		2	1
		0.1056	6	1		0	0
		0.1058	3	2		3	1
		0.106	5	3		0	0
		0.1062	5	3		1	0
		0.1064	6	2		4	0
		0.1066	6	1		3	3
		0.1068	5	1		2	0
		0.107	4	2		2	1
		0.1072	1	2		2	1
		0.1074	6	3		1	0
		0.1076	8	0		0	1
		0.1078	4	4		2	0
		0.108	6	1		1	2
		0.1082	5	3		3	2
		0.1084	5	3		0	0
		0.1086	3	1		6	2
		0.1088	3	1		3	1
		0.109	1	1		1	0
		0.1092	2	3		3	1
		0.1094	1	1		4	0
		0.1096	2	2		6	1
		0.1098	1	3		2	0
		0.11	2	1		3	0
		0.1102	1	3		3	0
		0.1104	1	0		3	1
		0.1106	0	3		1	0
		0.1108	0	3		2	1
		0.111	2	2		0	0
		0.1112	0	3		2	1
		0.1114	1	2		3	0
		0.1116	2	3		2	0
		0.1118	0	2		3	1
		0.112	0	2		2	1
		0.1122	0	2		1	1
		0.1124	0	5		3	0
		0.1126	2	5		1	0
		0.1128	0	3		3	0
		0.113	0	0		4	0
		0.1132	3	3		5	0
		0.1134	3	4		2	1
		0.1136	0	2		4	1
		0.1138	1	3		4	0
		0.114	2	4		3	0
		0.1142	1	1		4	0
		0.1144	2	5		2	1
		0.1146	1	1		4	1
		0.1148	0	5		3	1
		0.115	1	4		3	0
		0.1152	1	4		4	1
		0.1154	0	1		6	1
		0.1156	0	4		2	0
		0.1158	0	4		5	0
		0.116	0	2		3	0
		0.1162	0	3		6	0
		0.1164	0	2		2	0
		0.1166	1	2		4	0
		0.1168	0	4		6	0
		0.117	0	3		5	1
		0.1172	0	2		8	0
		0.1174	0	3		5	0
		0.1176	0	4		6	1
		0.1178	0	4		4	0
		0.118	0	1		4	0
		0.1182	0	1		4	1
		0.1184	0	3		4	1
		0.1186	0	0		5	1
		0.1188	0	4		3	1
		0.119	0	4		2	0
		0.1192	1	4		7	3
		0.1194	0	3		2	0
		0.1196	1	3		8	0
		0.1198	1	2		5	1
		0.12	0	2		2	2
		0.1202	2	3		0	1
		0.1204	1	2		1	0
		0.1206	2	1		2	1
		0.1208	2	1		3	1
		0.121	0	1		6	1
		0.1212	3	4		3	1
		0.1214	1	2		5	0
		0.1216	2	3		3	0
		0.1218	3	1		2	0
		0.122	2	2		3	0
		0.1222	1	0		1	0
		0.1224	1	1		1	1
		0.1226	3	1		3	1
		0.1228	3	4		2	0
		0.123	3	1		2	1
		0.1232	1	1		3	2
		0.1234	2	0		3	4
		0.1236	3	0		1	1
		0.1238	3	3		2	1
		0.124	1	0		4	0
		0.1242	2	1		3	1
		0.1244	3	1		0	0
		0.1246	4	2		2	1
		0.1248	1	2		3	1
		0.125	2	1		1	3
		0.1252	5	1		3	3
		0.1254	3	3		1	1
		0.1256	0	1		3	0
		0.1258	1	0		5	2
		0.126	1	0		4	1
		0.1262	4	1		1	1
		0.1264	2	0		4	2
		0.1266	2	0		6	1
		0.1268	4	2		3	4
		0.127	2	2		4	3
		0.1272	0	3		6	0
		0.1274	1	1		4	1
		0.1276	0	0		2	1
		0.1278	1	2		6	1
		0.128	1	2		5	0
		0.1282	2	1		5	2
		0.1284	0	2		2	0
		0.1286	0	3		3	1
		0.1288	1	2		5	2
		0.129	1	2		5	0
		0.1292	2	0		2	2
		0.1294	5	1		2	3
		0.1296	2	4		4	1
		0.1298	0	1		5	2
		0.13	1	1		7	0
		0.1302	1	0		2	2
		0.1304	4	1		3	2
		0.1306	3	2		2	0
		0.1308	2	2		2	1
		0.131	0	5		5	2
		0.1312	0	5		3	0
		0.1314	0	2		7	2
		0.1316	1	3		4	1
		0.1318	3	2		5	1
		0.132	1	1		6	1
		0.1322	0	4		5	1
		0.1324	1	3		2	1
		0.1326	2	2		3	2
		0.1328	0	3		6	1
		0.133	1	4		3	0
		0.1332	1	5		1	2
		0.1334	0	3		4	1
		0.1336	2	2		1	1
		0.1338	1	5		3	0
		0.134	0	4		2	0
		0.1342	2	1		6	1
		0.1344	1	3		5	0
		0.1346	2	2		1	0
		0.1348	1	4		4	0
		0.135	3	2		7	1
		0.1352	0	5		3	1
		0.1354	1	3		6	2
		0.1356	0	2		8	2
		0.1358	0	4		3	1
		0.136	0	1		3	0
		0.1362	1	3		7	0
		0.1364	1	7		1	0
		0.1366	0	1		3	1
		0.1368	1	5		1	0
		0.137	2	2		2	0
		0.1372	1	0		4	1
		0.1374	0	4		7	1
		0.1376	1	1		4	1
		0.1378	0	2		7	1
		0.138	0	2		1	2
		0.1382	0	1		7	0
		0.1384	0	1		3	1
		0.1386	0	3		3	1
		0.1388	0	0		6	0
		0.139	0	2		4	0
		0.1392	0	3		5	1
		0.1394	0	3		4	0
		0.1396	0	1		5	2
		0.1398	0	0		5	0
		0.14	0	2		2	0
		0.1402	0	4		5	0
		0.1404	0	2		6	0
		0.1406	0	1		4	0
		0.1408	2	2		5	0
		0.141	0	4		3	0
		0.1412	1	2		7	1
		0.1414	0	1		6	0
		0.1416	0	2		2	0
		0.1418	0	2		3	0
		0.142	2	2		6	1
		0.1422	1	4		3	0
		0.1424	2	3		4	1
		0.1426	1	2		3	2
		0.1428	0	3		4	1
		0.143	0	1		1	2
		0.1432	0	0		3	1
		0.1434	1	2		2	1
		0.1436	0	2		4	1
		0.1438	0	0		3	2
		0.144	1	2		3	1
		0.1442	1	2		2	3
		0.1444	0	1		2	1
		0.1446	1	3		4	1
		0.1448	1	2		2	0
		0.145	0	2		4	2
		0.1452	1	3		5	1
		0.1454	1	3		5	0
		0.1456	4	3		2	1
		0.1458	1	5		4	0
		0.146	0	3		3	0
		0.1462	1	7		5	0
		0.1464	1	3		3	0
		0.1466	0	5		3	1
		0.1468	0	2		4	0
		0.147	4	2		2	1
		0.1472	3	4		2	1
		0.1474	2	2		3	0
		0.1476	2	3		3	2
		0.1478	4	1		1	2
		0.148	3	2		2	3
		0.1482	2	2		1	3
		0.1484	4	2		1	2
		0.1486	1	2		1	4
		0.1488	2	1		2	5
		0.149	0	2		3	0
		0.1492	2	0		3	1
		0.1494	3	1		2	0
		0.1496	0	1		3	1
		0.1498	2	2		1	1
		0.15	5	3		1	3
		0.1502	2	2		2	1
		0.1504	3	4		1	2
		0.1506	1	0		1	1
		0.1508	2	3		2	1
		0.151	3	2		1	2
		0.1512	2	3		3	2
		0.1514	2	1		0	1
		0.1516	2	2		0	2
		0.1518	1	0		3	1
		0.152	2	1		0	0
		0.1522	2	2		3	3
		0.1524	3	1		5	2
		0.1526	2	1		2	1
		0.1528	6	4		1	1
		0.153	1	1		4	2
		0.1532	0	2		6	0
		0.1534	3	2		3	2
		0.1536	0	1		4	3
		0.1538	1	1		6	0
		0.154	0	1		2	0
		0.1542	1	0		6	2
		0.1544	1	0		1	2
		0.1546	1	0		6	1
		0.1548	0	4		6	1
		0.155	0	4		3	0
		0.1552	0	0		7	0
		0.1554	0	3		6	0
		0.1556	0	4		3	1
		0.1558	0	2		2	2
		0.156	0	3		5	0
		0.1562	0	1		4	2
		0.1564	1	0		3	1
		0.1566	0	2		3	1
		0.1568	0	2		6	1
		0.157	0	3		5	2
		0.1572	1	2		5	1
		0.1574	0	4		6	1
		0.1576	0	4		3	2
		0.1578	0	2		3	3
		0.158	0	2		2	2
		0.1582	1	3		4	1
		0.1584	0	3		7	1
		0.1586	1	3		5	1
		0.1588	0	3		6	2
		0.159	0	2		7	0
		0.1592	0	4		6	1
		0.1594	3	2		5	1
		0.1596	1	2		5	3
		0.1598	2	1		4	0
		0.16	1	3		3	1
		0.1602	0	2		4	0
		0.1604	1	4		5	0
		0.1606	0	4		5	0
		0.1608	2	2		4	1
		0.161	0	3		5	1
		0.1612	1	1		6	0
		0.1614	2	0		2	2
		0.1616	0	2		3	2
		0.1618	0	0		7	0
		0.162	2	0		2	0
		0.1622	0	3		1	0
		0.1624	0	2		3	0
		0.1626	0	6		3	0
		0.1628	1	3		6	0
		0.163	0	3		2	0
		0.1632	0	3		1	0
		0.1634	1	3		1	2
		0.1636	0	4		4	0
		0.1638	0	4		4	2
		0.164	1	5		4	1
		0.1642	0	6		5	0
		0.1644	0	6		4	0
		0.1646	0	2		10	2
		0.1648	0	4		6	0
		0.165	0	5		3	0
		0.1652	1	3		3	0
		0.1654	0	5		3	0
		0.1656	1	3		3	0
		0.1658	1	1		4	2
		0.166	0	2		4	0
		0.1662	1	2		6	1
		0.1664	0	3		3	2
		0.1666	0	7		2	1
		0.1668	1	2		4	1
		0.167	0	4		3	1
		0.1672	0	4		3	1
		0.1674	0	4		3	0
		0.1676	2	3		5	0
		0.1678	0	3		5	4
		0.168	0	3		5	0
		0.1682	0	4		6	0
		0.1684	3	2		0	0
		0.1686	0	3		2	0
		0.1688	0	4		5	0
		0.169	3	4		4	1
		0.1692	1	4		3	1
		0.1694	1	3		3	2
		0.1696	0	2		5	1
		0.1698	0	2		4	0
		0.17	0	3		6	1
		0.1702	0	3		9	1
		0.1704	1	5		3	0
		0.1706	1	3		5	0
		0.1708	1	4		4	2
		0.171	1	4		4	2
		0.1712	0	0		2	1
		0.1714	2	3		4	2
		0.1716	0	0		2	1
		0.1718	0	2		7	2
		0.172	2	2		5	1
		0.1722	1	4		4	2
		0.1724	2	1		2	0
		0.1726	2	0		3	0
		0.1728	0	1		3	0
		0.173	1	0		1	2
		0.1732	1	5		2	1
		0.1734	0	3		4	2
		0.1736	1	3		3	3
		0.1738	0	3		6	1
		0.174	0	3		4	2
		0.1742	0	2		4	3
		0.1744	0	2		4	2
		0.1746	0	1		5	1
		0.1748	0	1		8	2
		0.175	0	2		2	2
		0.1752	0	3		3	2
		0.1754	1	3		5	2
		0.1756	0	3		5	1
		0.1758	0	4		4	0
		0.176	0	1		3	2
		0.1762	1	4		2	1
		0.1764	0	1		2	6
		0.1766	1	0		6	4
		0.1768	1	3		5	2
		0.177	0	1		4	3
		0.1772	2	1		5	2
		0.1774	1	0		1	1
		0.1776	2	1		1	0
		0.1778	0	3		2	4
		0.178	3	1		0	1
		0.1782	1	2		2	0
		0.1784	0	1		4	1
		0.1786	2	2		4	2
		0.1788	0	1		5	1
		0.179	1	4		5	3
		0.1792	1	2		1	1
		0.1794	1	0		6	4
		0.1796	1	5		4	0
		0.1798	2	2		4	1
		0.18	1	1		3	2
		0.1802	3	0		4	1
		0.1804	1	1		3	2
		0.1806	0	2		5	4
		0.1808	2	6		4	1
		0.181	1	1		6	2
		0.1812	3	3		2	0
		0.1814	3	3		2	2
		0.1816	2	1		2	1
		0.1818	2	2		3	3
		0.182	0	0		4	2
		0.1822	3	1		4	1
		0.1824	1	0		5	3
		0.1826	1	1		5	4
		0.1828	1	0		2	3
		0.183	0	0		4	2
		0.1832	0	1		6	0
		0.1834	0	0		4	3
		0.1836	2	3		3	3
		0.1838	0	2		1	2
		0.184	1	1		4	5
		0.1842	2	2		3	2
		0.1844	1	1		3	1
		0.1846	2	1		4	2
		0.1848	3	1		2	2
		0.185	0	0		5	2
		0.1852	1	2		1	2
		0.1854	0	2		2	4
		0.1856	2	2		9	1
		0.1858	2	0		1	5
		0.186	2	1		3	2
		0.1862	1	1		7	2
		0.1864	0	2		3	4
		0.1866	0	0		6	7
		0.1868	0	1		8	3
		0.187	0	1		5	4
		0.1872	0	2		7	2
		0.1874	0	0		2	2
		0.1876	1	1		5	1
		0.1878	0	1		5	2
		0.188	0	1		4	5
		0.1882	0	1		4	1
		0.1884	4	0		4	5
		0.1886	0	2		5	2
		0.1888	1	0		5	2
		0.189	5	0		2	4
		0.1892	5	2		2	3
		0.1894	1	3		4	1
		0.1896	0	2		2	3
		0.1898	4	3		4	3
		0.19	2	1		2	2
		0.1902	1	5		3	0
		0.1904	2	0		2	1
		0.1906	1	3		4	2
		0.1908	3	2		1	0
		0.191	2	1		2	1
		0.1912	2	1		4	0
		0.1914	5	2		2	0
		0.1916	3	3		0	1
		0.1918	1	5		3	1
		0.192	5	4		4	1
		0.1922	2	3		4	3
		0.1924	1	1		3	5
		0.1926	1	1		2	1
		0.1928	1	1		6	1
		0.193	0	2		6	2
		0.1932	2	1		3	5
		0.1934	1	2		3	2
		0.1936	3	3		3	2
		0.1938	0	3		2	1
		0.194	1	2		3	1
		0.1942	1	1		6	0
		0.1944	1	3		2	2
		0.1946	0	3		3	2
		0.1948	1	1		1	1
		0.195	1	2		2	2
		0.1952	0	2		5	1
		0.1954	0	2		5	1
		0.1956	1	2		4	1
		0.1958	1	1		1	2
		0.196	2	1		1	1
		0.1962	1	1		2	2
		0.1964	0	3		5	0
		0.1966	1	2		3	1
		0.1968	2	3		6	0
		0.197	0	3		4	0
		0.1972	1	5		7	1
		0.1974	1	2		6	2
		0.1976	1	2		6	1
		0.1978	2	3		1	2
		0.198	1	1		3	1
		0.1982	0	1		3	1
		0.1984	1	2		5	1
		0.1986	2	3		2	0
		0.1988	1	5		3	0
		0.199	2	5		3	0
		0.1992	1	2		2	1
		0.1994	0	3		2	1
		0.1996	0	1		5	0
		0.1998	0	2		3	1
		0.2	0	3		4	1
		0.2002	1	2		7	1
		0.2004	0	2		4	0
		0.2006	1	6		5	0
		0.2008	1	6		4	0
		0.201	0	2		4	0
		0.2012	1	2		6	0
		0.2014	0	6		4	0
		0.2016	0	4		2	0
		0.2018	0	3		8	0
		0.202	0	2		3	0
		0.2022	0	3		7	1
		0.2024	0	4		3	0
		0.2026	0	4		5	0
		0.2028	0	3		2	1
		0.203	0	1		2	1
		0.2032	0	4		3	1
		0.2034	0	3		8	2
		0.2036	0	4		4	0
		0.2038	0	1		4	1
		0.204	0	5		7	0
		0.2042	0	5		3	1
		0.2044	0	2		2	0
		0.2046	0	2		3	1
		0.2048	1	3		5	0
		0.205	1	4		3	0
		0.2052	1	3		1	0
		0.2054	0	2		1	1
		0.2056	0	2		6	0
		0.2058	0	2		3	0
		0.206	0	3		4	0
		0.2062	0	3		5	0
		0.2064	0	2		6	0
		0.2066	2	4		5	0
		0.2068	1	4		1	0
		0.207	1	4		5	0
		0.2072	1	1		4	0
		0.2074	0	3		3	0
		0.2076	5	1		4	1
		0.2078	6	3		1	1
		0.208	1	1		6	0
		0.2082	0	1		3	0
		0.2084	0	2		4	2
		0.2086	0	4		3	0
		0.2088	0	0		5	0
		0.209	1	1		5	0
		0.2092	1	3		5	0
		0.2094	0	3		3	0
		0.2096	0	2		2	1
		0.2098	0	3		2	1
		0.21	0	3		2	0
		0.2102	0	2		3	0
		0.2104	1	5		2	0
		0.2106	1	3		2	0
		0.2108	0	5		0	0
		0.211	0	1		0	0
		0.2112	0	2		0	0
		0.2114	0	1		4	0
		0.2116	0	5		3	0
		0.2118	0	1		3	0
		0.212	0	2		2	0
		0.2122	0	2		3	0
		0.2124	0	3		2	0
		0.2126	0	3		5	1
		0.2128	0	0		3	0
		0.213	0	3		7	0
		0.2132	0	3		4	0
		0.2134	0	7		6	0
		0.2136	0	5		3	0
		0.2138	0	2		2	0
		0.214	1	3		8	0
		0.2142	0	2		3	0
		0.2144	0	5		6	0
		0.2146	0	4		5	0
		0.2148	1	2		4	0
		0.215	0	3		3	0
		0.2152	0	3		5	0
		0.2154	0	2		3	0
		0.2156	1	3		4	0
		0.2158	1	2		4	1
		0.216	0	3		5	0
		0.2162	0	1		4	0
		0.2164	1	2		8	0
		0.2166	0	5		4	0
		0.2168	1	5		3	0
		0.217	0	3		6	0
		0.2172	1	2		5	1
		0.2174	1	3		4	2
		0.2176	0	0		4	0
		0.2178	0	1		3	1
		0.218	1	4		5	1
		0.2182	0	2		4	0
		0.2184	0	1		2	0
		0.2186	0	1		4	1
		0.2188	0	2		5	0
		0.219	0	4		7	0
		0.2192	0	3		5	0
		0.2194	0	3		4	0
		0.2196	1	1		4	0
		0.2198	1	1		4	0
		0.22	0	3		4	1
		0.2202	0	1		0	2
		0.2204	4	3		3	1
		0.2206	1	3		5	0
		0.2208	0	3		2	1
		0.221	0	1		3	0
		0.2212	1	3		3	0
		0.2214	0	4		2	1
		0.2216	0	1		3	0
		0.2218	0	3		8	0
		0.222	0	6		6	0
		0.2222	1	3		2	1
		0.2224	1	6		3	0
		0.2226	4	4		1	0
		0.2228	1	3		3	0
		0.223	0	3		4	0
		0.2232	0	3		7	0
		0.2234	1	4		5	0
		0.2236	1	2		3	0
		0.2238	1	5		2	0
		0.224	0	2		2	0
		0.2242	0	1		6	1
		0.2244	0	4		4	0
		0.2246	3	6		2	0
		0.2248	2	5		5	0
		0.225	2	0		1	0
		0.2252	0	7		5	0
		0.2254	0	4		5	0
		0.2256	1	4		4	0
		0.2258	2	7		4	0
		0.226	0	2		6	0
		0.2262	0	3		4	0
		0.2264	0	2		4	0
		0.2266	0	3		3	0
		0.2268	2	6		2	0
		0.227	0	5		3	0
		0.2272	2	4		2	0
		0.2274	1	6		3	0
		0.2276	3	6		3	0
		0.2278	0	4		4	0
		0.228	1	1		2	0
		0.2282	1	4		0	0
		0.2284	1	1		5	0
		0.2286	2	4		6	0
		0.2288	1	3		0	1
		0.229	1	3		2	0
		0.2292	3	4		4	0
		0.2294	5	2		0	0
		0.2296	0	3		3	0
		0.2298	2	5		3	0
		0.23	1	4		2	0
		0.2302	2	4		0	0
		0.2304	6	1		2	0
		0.2306	3	5		4	1
		0.2308	2	5		4	0
		0.231	1	1		6	0
		0.2312	1	8		3	0
		0.2314	1	4		1	0
		0.2316	1	1		2	0
		0.2318	1	1		3	1
		0.232	0	7		3	0
		0.2322	2	2		7	1
		0.2324	1	2		5	1
		0.2326	0	5		2	0
		0.2328	1	6		2	1
		0.233	3	2		3	1
		0.2332	0	4		3	0
		0.2334	1	7		3	1
		0.2336	1	1		3	2
		0.2338	0	5		4	0
		0.234	0	5		2	1
		0.2342	0	3		2	0
		0.2344	0	6		6	0
		0.2346	0	3		3	0
		0.2348	0	3		2	1
		0.235	0	1		5	0
		0.2352	1	3		2	0
		0.2354	0	3		4	0
		0.2356	2	4		2	0
		0.2358	1	4		4	0
		0.236	1	8		4	0
		0.2362	0	7		3	1
		0.2364	0	6		3	0
		0.2366	1	5		3	0
		0.2368	1	2		2	0
		0.237	1	2		2	0
		0.2372	1	1		2	0
		0.2374	0	4		2	0
		0.2376	1	5		3	1
		0.2378	2	2		3	2
		0.238	3	4		3	0
		0.2382	3	4		5	0
		0.2384	1	4		3	1
		0.2386	2	2		2	1
		0.2388	1	4		4	3
		0.239	2	4		3	0
		0.2392	0	3		1	1
		0.2394	0	2		7	1
		0.2396	1	5		5	0
		0.2398	0	1		4	1
		0.24	1	5		5	1
		0.2402	2	2		1	1
		0.2404	1	1		3	2
		0.2406	0	4		2	1
		0.2408	0	2		7	1
		0.241	0	3		3	2
		0.2412	1	3		1	0
		0.2414	3	4		2	0
		0.2416	5	2		3	1
		0.2418	2	2		6	0
		0.242	2	0		5	1
		0.2422	0	2		2	1
		0.2424	1	3		3	1
		0.2426	2	2		3	1
		0.2428	1	2		3	2
		0.243	0	4		5	1
		0.2432	0	2		4	0
		0.2434	0	3		3	2
		0.2436	1	1		3	1
		0.2438	0	1		3	3
		0.244	1	3		4	3
		0.2442	0	1		3	0
		0.2444	4	0		3	0
		0.2446	2	1		3	1
		0.2448	1	5		5	0
		0.245	1	1		2	3
		0.2452	1	2		2	0
		0.2454	2	3		1	0
		0.2456	1	4		9	0
		0.2458	0	1		6	0
		0.246	3	3		2	2
		0.2462	2	2		2	2
		0.2464	4	1		3	1
		0.2466	2	4		3	2
		0.2468	0	1		2	1
		0.247	2	1		0	1
		0.2472	1	2		3	1
		0.2474	1	3		5	0
		0.2476	1	4		3	0
		0.2478	0	1		3	2
		0.248	2	5		4	2
		0.2482	2	2		2	2
		0.2484	0	2		2	2
		0.2486	2	1		4	1
		0.2488	3	1		3	1
		0.249	2	0		4	0
		0.2492	0	1		3	2
		0.2494	0	2		0	0
		0.2496	1	3		2	0
		0.2498	0	4		5	1
		0.25	0	2		3	0
		0.2502	0	0		4	0
		0.2504	0	4		3	0
		0.2506	0	0		1	0
		0.2508	0	2		2	0
		0.251	3	3		5	2
		0.2512	2	2		3	0
		0.2514	1	1		3	1
		0.2516	0	1		3	2
		0.2518	1	2		1	5
		0.252	0	0		4	1
		0.2522	0	0		3	3
		0.2524	3	1		3	1
		0.2526	4	2		2	0
		0.2528	0	1		2	0
		0.253	3	2		2	2
		0.2532	3	1		0	0
		0.2534	0	2		0	2
		0.2536	2	0		1	1
		0.2538	1	2		1	0
		0.254	1	0		0	1
		0.2542	1	2		1	0
		0.2544	1	2		2	1
		0.2546	3	0		3	1
		0.2548	1	1		1	1
		0.255	2	1		3	1
		0.2552	2	1		1	1
		0.2554	2	6		2	2
		0.2556	1	1		4	1
		0.2558	0	3		1	2
		0.256	1	1		4	2
		0.2562	1	3		2	1
		0.2564	1	2		2	4
		0.2566	0	1		2	2
		0.2568	3	2		3	1
		0.257	1	1		3	1
		0.2572	1	4		3	1
		0.2574	0	2		2	1
		0.2576	0	5		1	1
		0.2578	1	3		3	0
		0.258	2	2		1	1
		0.2582	1	4		2	1
		0.2584	0	2		4	1
		0.2586	2	1		2	1
		0.2588	4	2		3	0
		0.259	1	2		1	1
		0.2592	2	2		1	0
		0.2594	4	2		0	2
		0.2596	1	1		2	0
		0.2598	1	2		2	1
		0.26	1	2		0	1
		0.2602	0	3		2	0
		0.2604	1	3		5	0
		0.2606	2	0		1	1
		0.2608	0	2		1	0
		0.261	5	2		0	2
		0.2612	4	2		1	1
		0.2614	2	1		1	1
		0.2616	4	3		2	1
		0.2618	2	4		2	0
		0.262	2	3		3	1
		0.2622	3	1		3	0
		0.2624	2	3		2	2
		0.2626	2	5		0	1
		0.2628	1	2		3	0
		0.263	3	2		1	0
		0.2632	1	3		5	0
		0.2634	1	2		2	0
		0.2636	4	3		1	0
		0.2638	4	1		5	0
		0.264	3	2		2	2
		0.2642	4	0		0	3
		0.2644	2	1		4	1
		0.2646	4	2		4	0
		0.2648	3	1		0	1
		0.265	3	1		3	0
		0.2652	1	4		2	0
		0.2654	1	2		2	2
		0.2656	1	3		2	0
		0.2658	2	0		4	0
		0.266	1	0		3	2
		0.2662	2	1		4	0
		0.2664	5	3		0	1
		0.2666	1	1		2	2
		0.2668	2	1		2	2
		0.267	1	2		5	1
		0.2672	2	2		1	0
		0.2674	4	1		2	1
		0.2676	3	2		1	2
		0.2678	2	0		4	1
		0.268	0	3		1	1
		0.2682	2	2		1	1
		0.2684	3	3		4	2
		0.2686	0	2		4	2
		0.2688	0	2		2	1
		0.269	2	4		3	2
		0.2692	0	1		4	2
		0.2694	3	1		2	3
		0.2696	1	3		5	3
		0.2698	3	2		6	3
		0.27	2	4		5	2
		0.2702	4	3		4	2
		0.2704	1	3		5	1
		0.2706	1	1		2	0
		0.2708	3	4		4	1
		0.271	1	2		5	2
		0.2712	0	6		2	3
		0.2714	1	2		1	2
		0.2716	0	3		2	0
		0.2718	4	1		2	1
		0.272	0	2		5	3
		0.2722	2	3		2	0
		0.2724	1	4		2	0
		0.2726	2	5		4	1
		0.2728	1	4		5	0
		0.273	1	5		4	0
		0.2732	0	4		4	0
		0.2734	1	7		8	0
		0.2736	2	3		2	1
		0.2738	0	3		7	1
		0.274	1	1		3	0
		0.2742	0	2		0	0
		0.2744	2	2		5	0
		0.2746	1	3		3	0
		0.2748	4	4		1	1
		0.275	4	3		1	1
		0.2752	1	2		5	0
		0.2754	0	2		3	0
		0.2756	1	3		3	0
		0.2758	0	4		1	0
		0.276	0	2		3	0
		0.2762	0	1		6	0
		0.2764	0	1		3	3
		0.2766	1	2		2	2
		0.2768	0	4		8	1
		0.277	2	0		3	2
		0.2772	0	2		1	2
		0.2774	0	2		1	3
		0.2776	2	1		0	5
		0.2778	2	3		0	3
		0.278	1	2		1	0
		0.2782	3	2		2	2
		0.2784	1	1		2	2
		0.2786	1	2		5	1
		0.2788	0	1		1	1
		0.279	5	4		1	0
		0.2792	1	1		2	1
		0.2794	1	4		5	0
		0.2796	3	4		5	0
		0.2798	4	4		5	0
		0.28	3	3		1	1
		0.2802	2	3		1	1
		0.2804	1	3		4	2
		0.2806	1	3		3	0
		0.2808	3	1		6	0
		0.281	3	2		4	0
		0.2812	0	2		2	0
		0.2814	3	4		5	1
		0.2816	0	4		3	0
		0.2818	0	0		4	0
		0.282	1	0		1	0
		0.2822	1	3		5	1
		0.2824	0	2		3	1
		0.2826	0	1		2	0
		0.2828	3	1		3	0
		0.283	2	1		2	0
		0.2832	1	2		2	0
		0.2834	2	1		3	0
		0.2836	2	4		2	0
		0.2838	1	2		5	0
		0.284	4	4		4	0
		0.2842	3	3		3	1
		0.2844	6	3		0	0
		0.2846	2	1		2	0
		0.2848	4	2		1	0
		0.285	1	1		3	0
		0.2852	1	1		2	0
		0.2854	1	3		2	0
		0.2856	1	0		3	0
		0.2858	2	2		6	0
		0.286	3	4		1	0
		0.2862	1	2		4	1
		0.2864	0	3		4	0
		0.2866	1	1		4	0
		0.2868	0	0		5	0
		0.287	0	3		0	0
		0.2872	0	3		2	0
		0.2874	2	2		4	0
		0.2876	3	2		5	0
		0.2878	2	1		2	0
		0.288	2	1		4	0
		0.2882	1	1		1	1
		0.2884	4	0		1	0
		0.2886	1	1		1	0
		0.2888	1	1		2	0
		0.289	5	1		2	1
		0.2892	3	1		2	2
		0.2894	1	2		3	1
		0.2896	2	2		0	1
		0.2898	1	1		0	1
		0.29	1	4		1	1
		0.2902	5	3		4	0
		0.2904	1	3		2	0
		0.2906	3	2		5	2
		0.2908	1	1		4	0
		0.291	0	2		3	1
		0.2912	1	0		2	2
		0.2914	0	0		4	2
		0.2916	0	4		6	2
		0.2918	1	4		3	3
		0.292	1	2		2	0
		0.2922	0	6		3	0
		0.2924	0	2		2	1
		0.2926	0	2		0	0
		0.2928	0	2		4	1
		0.293	0	2		3	1
		0.2932	0	1		4	0
		0.2934	1	3		2	1
		0.2936	1	1		4	1
		0.2938	0	2		1	0
		0.294	2	1		2	0
		0.2942	0	1		7	0
		0.2944	0	1		4	0
		0.2946	3	1		3	1
		0.2948	1	1		6	2
		0.295	0	0		7	1
		0.2952	1	0		1	1
		0.2954	0	1		2	1
		0.2956	2	0		2	1
		0.2958	0	0		5	2
		0.296	1	0		4	2
		0.2962	3	1		2	0
		0.2964	2	0		3	0
		0.2966	2	0		2	1
		0.2968	0	0		4	2
		0.297	2	0		3	1
		0.2972	2	0		3	2
		0.2974	2	0		2	0
		0.2976	0	0		3	0
		0.2978	0	0		3	1
		0.298	4	0		1	0
		0.2982	0	0		0	0
		0.2984	1	1		2	2
		0.2986	1	1		1	0
		0.2988	1	1		3	0
		0.299	3	1		1	1
		0.2992	1	1		3	2
		0.2994	0	1		4	1
		0.2996	2	2		2	1
		0.2998	1	0		2	0
		0.3	3	4		2	1
		0.3002	4	0		3	0
		0.3004	1	1		2	0
		0.3006	1	4		2	0
		0.3008	1	0		2	2
		0.301	0	2		1	0
		0.3012	1	2		7	1
		0.3014	2	2		1	2
		0.3016	2	1		1	0
		0.3018	0	3		4	2
		0.302	0	2		2	0
		0.3022	0	0		1	1
		0.3024	0	1		3	1
		0.3026	1	2		0	1
		0.3028	1	0		2	1
		0.303	1	1		1	1
		0.3032	3	0		5	0
		0.3034	0	1		2	2
		0.3036	0	0		3	4
		0.3038	0	1		3	3
		0.304	0	0		3	0
		0.3042	0	1		1	1
		0.3044	0	0		2	1
		0.3046	0	1		0	1
		0.3048	0	1		1	2
		0.305	0	1		3	1
		0.3052	1	1		2	2
		0.3054	0	1		3	0
		0.3056	1	0		0	2
		0.3058	0	2		2	0
		0.306	0	2		5	1
		0.3062	0	0		3	2
		0.3064	0	1		2	1
		0.3066	0	1		2	2
		0.3068	0	2		5	0
		0.307	0	3		1	4
		0.3072	0	3		2	0
		0.3074	1	2		5	0
		0.3076	0	1		3	1
		0.3078	0	2		4	0
		0.308	0	1		5	2
		0.3082	0	1		2	0
		0.3084	0	0		1	2
		0.3086	3	2		0	1
		0.3088	1	2		2	1
		0.309	0	3		0	0
		0.3092	0	5		2	1
		0.3094	0	1		6	1
		0.3096	1	1		2	1
		0.3098	1	0		4	1
		0.31	2	1		3	1
		0.3102	2	0		3	0
		0.3104	1	0		3	3
		0.3106	0	3		2	1
		0.3108	1	1		5	1
		0.311	0	1		3	1
		0.3112	1	2		4	1
		0.3114	2	3		4	1
		0.3116	2	1		1	0
		0.3118	1	2		2	0
		0.312	1	1		3	0
		0.3122	0	3		1	0
		0.3124	5	4		1	0
		0.3126	2	2		5	0
		0.3128	0	2		4	0
		0.313	4	2		4	0
		0.3132	2	3		3	0
		0.3134	0	5		3	0
		0.3136	2	1		5	0
		0.3138	1	2		2	0
		0.314	2	3		2	0
		0.3142	0	3		2	1
		0.3144	2	4		2	0
		0.3146	4	3		3	1
		0.3148	1	3		5	1
		0.315	1	1		1	1
		0.3152	2	2		3	0
		0.3154	2	5		4	0
		0.3156	2	2		2	0
		0.3158	1	3		2	0
		0.316	1	4		5	0
		0.3162	1	2		1	0
		0.3164	2	1		4	0
		0.3166	0	4		6	0
		0.3168	0	1		5	0
		0.317	1	2		5	0
		0.3172	0	3		5	0
		0.3174	0	2		6	0
		0.3176	0	4		3	0
		0.3178	0	2		4	0
		0.318	0	2		3	0
		0.3182	1	3		3	0
		0.3184	1	1		2	0
		0.3186	0	1		3	0
		0.3188	0	3		7	0
		0.319	0	2		5	0
		0.3192	1	3		3	0
		0.3194	1	2		4	1
		0.3196	0	2		3	0
		0.3198	2	1		3	0
		0.32	0	2		3	0
		0.3202	1	1		2	0
		0.3204	2	4		1	1
		0.3206	0	2		4	1
		0.3208	1	1		1	2
		0.321	0	2		5	0
		0.3212	0	3		6	1
		0.3214	1	4		4	1
		0.3216	3	4		1	0
		0.3218	1	2		1	1
		0.322	5	2		4	1
		0.3222	1	1		3	0
		0.3224	3	1		2	0
		0.3226	0	1		2	0
		0.3228	3	2		1	0
		0.323	1	4		3	0
		0.3232	0	4		2	0
		0.3234	4	1		5	0
		0.3236	0	1		5	0
		0.3238	2	3		3	1
		0.324	1	4		2	1
		0.3242	0	5		2	0
		0.3244	1	1		6	1
		0.3246	0	1		5	0
		0.3248	4	2		1	0
		0.325	0	2		0	0
		0.3252	2	1		7	2
		0.3254	3	1		3	1
		0.3256	3	3		2	0
		0.3258	0	5		5	1
		0.326	4	0		0	1
		0.3262	2	0		2	1
		0.3264	1	3		2	0
		0.3266	2	3		0	0
		0.3268	3	3		3	0
		0.327	3	2		0	1
		0.3272	2	3		1	2
		0.3274	3	2		1	2
		0.3276	2	3		3	1
		0.3278	1	4		2	1
		0.328	1	1		2	1
		0.3282	1	2		2	0
		0.3284	0	2		1	2
		0.3286	2	2		2	2
		0.3288	3	1		6	0
		0.329	0	2		3	1
		0.3292	3	1		0	2
		0.3294	0	1		3	1
		0.3296	2	2		5	2
		0.3298	1	1		4	3
		0.33	1	3		2	2
		0.3302	3	2		2	1
		0.3304	3	0		0	1
		0.3306	2	0		1	0
		0.3308	0	2		3	0
		0.331	0	4		3	1
		0.3312	4	2		1	1
		0.3314	2	1		3	0
		0.3316	1	1		4	2
		0.3318	0	1		2	1
		0.332	1	1		3	1
		0.3322	0	0		4	1
		0.3324	4	2		2	0
		0.3326	2	0		4	2
		0.3328	1	0		2	0
		0.333	1	1		4	1
		0.3332	1	2		3	1
		0.3334	0	0		3	1
		0.3336	3	5		0	0
		0.3338	2	1		4	0
		0.334	1	2		5	0
		0.3342	0	0		5	0
		0.3344	1	1		2	2
		0.3346	1	2		2	1
		0.3348	2	1		3	1
		0.335	1	3		2	0
		0.3352	0	2		4	1
		0.3354	2	1		4	0
		0.3356	2	2		4	1
		0.3358	3	0		1	1
		0.336	3	4		1	0
		0.3362	0	2		2	2
		0.3364	2	0		4	2
		0.3366	1	0		0	1
		0.3368	1	2		1	2
		0.337	2	1		2	2
		0.3372	2	1		0	0
		0.3374	2	3		2	1
		0.3376	2	1		2	0
		0.3378	3	4		2	0
		0.338	1	1		0	1
		0.3382	2	2		1	0
		0.3384	4	1		3	0
		0.3386	4	3		2	1
		0.3388	2	1		2	0
		0.339	0	3		2	1
		0.3392	2	4		6	1
		0.3394	0	1		2	0
		0.3396	3	2		3	1
		0.3398	3	2		2	1
		0.34	2	2		0	1
		0.3402	4	1		1	0
		0.3404	6	2		0	1
		0.3406	4	0		2	1
		0.3408	5	2		2	1
		0.341	3	1		1	1
		0.3412	4	2		2	1
		0.3414	1	1		2	0
		0.3416	2	3		2	0
		0.3418	1	3		3	1
		0.342	1	4		2	2
		0.3422	6	6		1	1
		0.3424	3	2		1	1
		0.3426	1	3		0	3
		0.3428	4	4		2	0
		0.343	3	3		1	3
		0.3432	5	2		0	2
		0.3434	3	3		1	0
		0.3436	4	1		1	2
		0.3438	2	4		2	2
		0.344	1	0		1	4
		0.3442	2	5		5	2
		0.3444	2	1		1	2
		0.3446	1	3		1	3
		0.3448	3	2		0	2
		0.345	1	4		4	1
		0.3452	3	3		2	1
		0.3454	0	0		6	1
		0.3456	4	1		4	0
		0.3458	1	3		3	0
		0.346	3	1		4	1
		0.3462	2	3		5	2
		0.3464	1	2		2	1
		0.3466	1	3		2	2
		0.3468	1	1		6	1
		0.347	2	4		1	4
		0.3472	2	3		2	0
		0.3474	0	3		2	0
		0.3476	1	4		4	0
		0.3478	3	3		2	1
		0.348	3	0		4	3
		0.3482	2	2		3	3
		0.3484	2	2		1	2
		0.3486	1	1		5	3
		0.3488	2	2		1	3
		0.349	2	0		5	3
		0.3492	2	3		3	1
		0.3494	1	1		1	1
		0.3496	2	1		2	3
		0.3498	3	0		5	3
		0.35	0	1		1	2
		0.3502	2	2		1	1
		0.3504	4	2		0	2
		0.3506	1	2		5	3
		0.3508	2	0		0	2
		0.351	1	1		2	1
		0.3512	1	2		3	5
		0.3514	4	1		2	3
		0.3516	1	0		4	3
		0.3518	1	0		4	0
		0.352	2	2		2	4
		0.3522	2	1		2	2
		0.3524	1	1		1	1
		0.3526	2	1		3	2
		0.3528	2	4		2	0
		0.353	3	3		3	1
		0.3532	0	2		3	0
		0.3534	0	3		2	0
		0.3536	1	3		3	1
		0.3538	1	1		6	1
		0.354	2	1		4	1
		0.3542	3	1		4	1
		0.3544	0	2		3	0
		0.3546	0	3		6	0
		0.3548	2	0		7	0
		0.355	1	1		6	0
		0.3552	2	2		4	0
		0.3554	3	1		3	2
		0.3556	3	3		5	0
		0.3558	2	2		4	0
		0.356	4	4		4	1
		0.3562	2	2		4	1
		0.3564	2	3		3	0
		0.3566	4	1		2	1
		0.3568	4	1		4	0
		0.357	2	0		1	0
		0.3572	1	4		2	0
		0.3574	2	1		2	1
		0.3576	3	1		5	1
		0.3578	2	0		3	2
		0.358	4	2		3	1
		0.3582	4	5		2	0
		0.3584	1	3		5	0
		0.3586	1	2		4	0
		0.3588	1	2		5	0
		0.359	1	2		2	1
		0.3592	0	0		5	0
		0.3594	0	2		3	1
		0.3596	2	0		3	1
		0.3598	1	2		1	0
		0.36	2	4		7	2
		0.3602	0	4		4	2
		0.3604	3	2		3	3
		0.3606	1	3		4	0
		0.3608	1	3		4	1
		0.361	2	2		1	0
		0.3612	2	2		2	1
		0.3614	1	3		2	0
		0.3616	0	3		3	0
		0.3618	4	2		1	0
		0.362	2	1		6	0
		0.3622	1	0		4	1
		0.3624	2	3		4	0
		0.3626	1	1		3	0
		0.3628	1	5		6	0
		0.363	0	6		3	1
		0.3632	1	2		4	0
		0.3634	1	4		2	0
		0.3636	2	4		3	1
		0.3638	1	6		5	2
		0.364	1	3		3	0
		0.3642	1	6		0	1
		0.3644	1	1		1	1
		0.3646	2	5		6	1
		0.3648	2	2		1	2
		0.365	0	0		0	1
		0.3652	1	2		2	1
		0.3654	5	2		1	2
		0.3656	2	3		3	1
		0.3658	2	2		1	0
		0.366	4	1		3	0
		0.3662	3	2		2	1
		0.3664	1	1		2	1
		0.3666	2	2		1	0
		0.3668	0	4		8	0
		0.367	2	2		7	0
		0.3672	1	2		3	0
		0.3674	2	2		3	0
		0.3676	1	3		1	0
		0.3678	1	2		3	0
		0.368	0	2		2	0
		0.3682	2	0		2	0
		0.3684	1	2		2	1
		0.3686	5	3		4	0
		0.3688	3	2		4	0
		0.369	5	0		3	0
		0.3692	0	2		2	2
		0.3694	1	0		2	0
		0.3696	0	2		3	1
		0.3698	1	1		4	0
		0.37	1	3		5	0
		0.3702	0	3		5	0
		0.3704	2	2		4	0
		0.3706	2	2		7	0
		0.3708	1	4		4	0
		0.371	0	2		4	0
		0.3712	1	3		4	0
		0.3714	3	3		3	0
		0.3716	1	3		5	0
		0.3718	2	2		2	0
		0.372	1	3		4	0
		0.3722	3	2		4	0
		0.3724	1	3		0	0
		0.3726	2	0		3	0
		0.3728	1	2		4	1
		0.373	1	3		3	0
		0.3732	0	0		3	1
		0.3734	2	2		3	1
		0.3736	1	0		3	2
		0.3738	5	1		0	1
		0.374	7	0		0	0
		0.3742	3	4		0	0
		0.3744	1	1		2	1
		0.3746	0	1		0	2
		0.3748	5	1		1	1
		0.375	5	1		2	2
		0.3752	6	1		2	1
		0.3754	5	1		2	3
		0.3756	5	0		0	2
		0.3758	5	0		3	2
		0.376	4	0		3	0
		0.3762	0	2		1	2
		0.3764	2	1		1	2
		0.3766	5	1		2	2
		0.3768	3	3		1	1
		0.377	3	1		2	2
		0.3772	2	1		0	0
		0.3774	6	1		0	5
		0.3776	2	0		1	3
		0.3778	3	7		0	4
		0.378	1	2		1	5
		0.3782	4	1		0	5
		0.3784	2	1		2	4
		0.3786	2	0		1	3
		0.3788	1	2		2	0
		0.379	2	0		1	3
		0.3792	1	2		2	1
		0.3794	3	0		2	4
		0.3796	1	0		1	4
		0.3798	1	2		2	1
		0.38	4	1		2	0
		0.3802	1	1		2	0
		0.3804	5	0		1	0
		0.3806	2	2		4	1
		0.3808	0	2		4	2
		0.381	2	2		1	0
		0.3812	0	3		1	1
		0.3814	1	2		2	1
		0.3816	1	1		0	0
		0.3818	1	2		3	2
		0.382	2	2		3	0
		0.3822	4	3		2	1
		0.3824	1	3		2	1
		0.3826	2	1		2	2
		0.3828	0	3		4	1
		0.383	2	2		4	1
		0.3832	2	1		1	0
		0.3834	2	1		1	0
		0.3836	4	0		1	1
		0.3838	5	3		1	1
		0.384	5	4		0	2
		0.3842	2	0		1	0
		0.3844	4	5		1	2
		0.3846	0	4		3	2
		0.3848	2	4		2	0
		0.385	3	2		2	1
		0.3852	1	5		2	2
		0.3854	2	2		3	1
		0.3856	2	1		3	1
		0.3858	1	1		2	0
		0.386	4	3		2	1
		0.3862	4	2		0	1
		0.3864	0	2		2	1
		0.3866	2	2		4	3
		0.3868	7	3		1	1
		0.387	3	2		2	2
		0.3872	4	4		2	1
		0.3874	2	4		3	2
		0.3876	2	1		3	2
		0.3878	3	5		1	1
		0.388	3	1		2	1
		0.3882	2	0		2	0
		0.3884	4	4		1	0
		0.3886	3	2		2	0
		0.3888	4	0		0	1
		0.389	1	2		1	0
		0.3892	3	1		5	0
		0.3894	3	5		5	0
		0.3896	2	3		4	2
		0.3898	4	6		1	1
		0.39	3	7		1	0
		0.3902	1	5		2	1
		0.3904	0	4		2	1
		0.3906	3	4		1	0
		0.3908	3	5		1	1
		0.391	0	4		3	0
		0.3912	2	5		1	0
		0.3914	2	2		1	0
		0.3916	1	5		2	0
		0.3918	7	3		0	0
		0.392	5	4		0	0
		0.3922	7	1		1	0
		0.3924	2	3		2	0
		0.3926	3	4		1	0
		0.3928	2	2		5	0
		0.393	2	2		2	2
		0.3932	2	1		1	1
		0.3934	0	3		1	2
		0.3936	2	3		2	1
		0.3938	1	3		5	2
		0.394	1	5		2	2
		0.3942	2	2		2	1
		0.3944	4	4		1	1
		0.3946	3	2		3	0
		0.3948	4	1		4	0
		0.395	1	4		4	2
		0.3952	2	2		6	3
		0.3954	2	3		3	4
		0.3956	3	3		2	0
		0.3958	3	2		1	5
		0.396	0	0		2	3
		0.3962	4	3		2	2
		0.3964	3	1		0	0
		0.3966	4	3		1	4
		0.3968	3	0		1	5
		0.397	2	1		0	4
		0.3972	2	2		0	3
		0.3974	7	4		0	0
		0.3976	5	3		0	2
		0.3978	2	3		0	2
		0.398	5	3		1	2
		0.3982	4	1		0	2
		0.3984	7	4		1	1
		0.3986	7	0		0	2
		0.3988	0	3		0	5
		0.399	4	2		1	0
		0.3992	3	3		0	0
		0.3994	3	2		0	5
		0.3996	5	1		1	3
[truncated: 28,004 more rows]

## Sheet: fig4a
	Number of Contacts	PRO-DPPC （black）	PRO-DLiPC (red)
FIG4a	1	12.0235	0
	2	12.8563	0
	3	13.6501	0
	4	12.9345	0
	5	11.5542	0.02
	6	9.59531	0.05333
	7	8.05083	0.12666
	8	5.66178	0.25666
	9	4.4262	0.50332
	10	2.9912	0.68998
	11	2.11535	1.13996
	12	1.37634	1.80994
	13	0.86804	2.28659
	14	0.68035	3.20323
	15	0.3871	4.0332
	16	0.23069	5.00983
	17	0.19941	5.98647
	18	0.12903	6.69644
	19	0.08993	7.62975
	20	0.05083	7.25309
	21	0.05865	7.39642
	22	0.03519	7.40975
	23	0.02346	6.76644
	24	0.00391	6.37979
	25	0	5.59981
	26	0.00782	4.60651
	27	0	3.74654
	28		3.28656
	29		2.36992
	30		1.83661
	31		1.29662
	32		0.90997
	33		0.69998
	34		0.32332
	35		0.24999
	36		0.16333
	37		0.12
	38		0.07
	39		0.04
	40		0.01
	41		0.01333
	42		0.00333
	43		0
	44		0
	45		0.00333
	46		0

## Sheet: fig4b
	Number of Contacts	PRO-DPPC （black）	PRO-DLiPC (red)
FIG4b	1	0.00332	8.07018
	2	0.03987	8.64766
	3	0.10299	8.94371
	4	0.21263	8.69518
	5	0.32227	8.37719
	6	0.43855	8.34795
	7	0.51164	7.77047
	8	0.83724	6.9152
	9	1.10303	6.12939
	10	1.29905	4.90863
	11	1.68444	4.54678
	12	2.18944	3.8633
	13	2.66786	3.32968
	14	3.33234	2.85453
	15	3.84066	2.17836
	16	4.51842	1.79459
	17	5.08323	1.31213
	18	5.69454	1.01974
	19	6.30253	0.75292
	20	6.49191	0.52632
	21	6.43875	0.39474
	22	6.668	0.19006
	23	6.57829	0.1864
	24	5.93043	0.09137
	25	5.38224	0.04751
	26	4.77424	0.06213
	27	4.0101	0.01827
	28	3.29579	0.01462
	29	2.78415	0.00365
	30	2.1529	0.00365
	31	1.57813	0
	32	1.10303	0.00365
	33	0.92694	0
	34	0.60135
	35	0.39536
	36	0.24253
	37	0.19602
	38	0.11296
	39	0.06977
	40	0.03655
	41	0.01661
	42	0.00997
	43	0.00664
	44	0.00664
	45	0.00664
	46	0

## Sheet: fig4c
	Number of Contacts	PRO-DPPC （black）	PRO-DLiPC (red)
FIG4c	1	4.43895	0
	2	6.14306	0
	3	7.09476	0.00667
	4	7.76129	0.03333
	5	8.19419	0.08333
	6	8.17014	0.15999
	7	7.80939	0.27666
	8	7.46238	0.56998
	9	6.7718	0.83997
	10	5.98846	1.26662
	11	5.39408	1.67328
	12	4.76878	2.25326
	13	4.06102	2.78657
	14	3.3086	3.63655
	15	2.89287	4.0632
	16	2.27445	4.76317
	17	1.72817	5.56981
	18	1.33993	6.21646
	19	1.08225	6.55645
	20	0.83488	6.85977
	21	0.66653	6.74978
	22	0.47756	6.85644
	23	0.37106	6.23313
	24	0.27829	5.65314
	25	0.16491	5.32649
	26	0.17866	4.62985
	27	0.10651	3.71654
	28	0.08589	3.34989
	29	0.05841	2.68991
	30	0.03779	2.0466
	31	0.02061	1.55661
	32	0.01031	1.13996
	33	0.01031	0.73998
	34	0.01374	0.56665
	35	0	0.35332
	36		0.25999
	37		0.19999
	38		0.14333
	39		0.08
	40		0.04
	41		0.01667
	42		0.00667
	43		0.01
	44		0.01
	45		0.01
	46		0

## Sheet: fig4d
	Number of Contacts	PRO-DPPC （black）	PRO-DLiPC (red)
FIG4d	1	5.63114	0.09339
	2	5.5984	0.09339
	3	5.83849	0.17344
	4	6.31502	0.23681
	5	6.51146	0.38356
	6	6.27137	0.62371
	7	6.51146	0.96391
	8	6.24591	1.07398
	9	6.0131	1.30412
	10	5.97308	1.65433
	11	5.60567	2.27136
	12	5.29283	2.6149
	13	4.59076	3.16857
	14	4.15424	3.73891
	15	3.65224	4.24922
	16	3.14296	4.59609
	17	2.7028	5.37322
	18	2.1717	5.63004
	19	1.83703	5.59002
	20	1.59331	5.98693
	21	1.16042	5.70342
	22	0.86577	6.20039
	23	0.67661	5.60003
	24	0.49109	5.29985
	25	0.32012	5.10973
	26	0.30557	4.02908
	27	0.17097	3.90901
	28	0.13459	3.16523
	29	0.09094	2.68828
	30	0.06184	2.12461
	31	0.03638	1.56427
	32	0.01819	1.32746
	33	0	1.08398
	34	0.00728	0.74044
	35	0.00728	0.56034
	36	0	0.37022
	37		0.25349
	38		0.15343
	39		0.13341
	40		0.04669
	41		0.05003
	42		0.03669
	43		0.01334
	44		0.01668
	45		0

[truncated: 5 more sheets: fig5a, fig5b, fig5d, fig6c, fig8b]
